# Supplementary material for: Cross-sectional and longitudinal analysis of health-related quality of life (HRQoL) in senior and geriatric dogs
Source: PLoS One. 2024 Sep 4;19(9):e0301181. doi: 10.1371/journal.pone.0301181 (PMC11373860; doi:10.1371/journal.pone.0301181)
Supplement: S1 Table — This excel file includes all the data analyzed in the cross sectional analysis. (XLSX) [file pone.0301181.s001.xlsx]

## Sheet: Sheet1
Name	Breed	Sex	fractional lifespan	Age	corq_vitality	corq_companion	corq_pain	corq_mobility	overall_corq	numerical rating scale
A03	Australian Shepherd	female	0.77	10.06	5.4	6.33	5	6.25	5.88	8
A04	Mixed Dog	male	1.21	13.9	4.8	5.17	3.5	4.5	4.71	7
A05	Golden Retriever	male	1.15	13.02	3.4	6.17	4.5	4	4.65	6
A06	Mixed Dog	female	1.15	15.4	3.6	6	7	5.75	5.35	7
A07	Border Collie	male	1.2	15.19	4.6	6	2.5	4	4.71	7
A08	Golden Retriever	male	1.18	13.07	3.2	5.67	3.5	1.25	3.65	4
A09	Puggle	male	1	13.41	6	6.67	6.5	7	6.53	7
A10	Golden Retriever	male	1.11	13.24	6.4	6.33	5	4.75	5.82	8
A12	Mixed Dog	female	1.18	14.23	3.4	4.17	2	3.5	3.53	6
A13	Mixed Dog	male	1.07	12.83	2.8	6.33	6.5	7	5.47	10
A14	Mixed Dog	male	0.98	11.83	5	6.83	4.5	4.25	5.41	8
A15	Mixed Dog	female	1.18	13.23	4.4	5.17	0.5	3.25	3.94	6
A16	Mixed Dog	male	1.04	11.55	2.2	3.67	1	0.25	2.12	7
A17	Mixed Dog	male	1.17	12.8	4.2	6.67	3	2.5	4.53	5
A18	Mixed Dog	male	1.23	13.67	2.8	6	0.5	4	3.94	4
A19	Mixed Dog	male	0.96	11.8	4.2	5.5	1	3	4	5
A20	Golden Retriever	male	1.01	11.98	5.4	6.33	5.5	6	5.88	9
A21	Mixed Dog	male	0.83	10.12	5.8	5.83	7	5.75	5.94	8
A22	Mixed Dog	female	1.14	14.16	4.4	6	3	3.25	4.53	5
A23	Labrador Retriever	male	1.22	13.84	3.8	6.83	5	5	5.29	7
A24	Mixed Dog	male	0.81	11.18	3.2	5.17	7	5	4.76	7
A26	Labrador Retriever	male	1.15	13.67	4.8	4.33	6.5	4.75	4.82	8
A27	Rhodesian Ridgeback	female	0.98	11.92	4.8	7	6.5	6.25	6.12	9
A28	Mixed Dog	female	1.03	14.3	5.6	7	5.5	4.5	5.82	9
A29	Basset Hound	female	1.06	12.65	3.8	5.17	5.5	5.75	4.94	7
A30	Mixed Dog	male	0.82	11.16	5.2	5.83	7	6.25	5.88	9
A31	German Shepherd Dog	female	0.97	11.05	4.4	6.67	7	4.25	5.47	7
A32	Australian Shepherd	female	0.87	11.71	5.8	6.5	5	6.75	6.18	8
A33	Labrador Retriever	male	1.14	12.15	6.2	5.67	3.5	4.5	5.29	8
A34	Collie	male	1.2	12.34	6.2	7	5.5	3.5	5.76	9
A35	Mixed Dog	male	1.11	12.67	5.4	5	6.5	6.25	5.59	8
A36	Goldendoodle	female	1.05	12.66	5.4	6.5	5.5	5.25	5.76	7
A37	Cockapoo	female	0.92	12.38	5.2	6.33	4	7	5.88	10
A38	Labrador Retriever	female	0.87	10.68	2.4	5.5	2.5	0	2.94	3
A40	Mixed Dog	female	1.18	13.12	1.8	4.83	4.5	4.75	3.88	8
A41	Basset Hound	male	1.19	14.5	3.4	3.5	2.5	6.25	4	8
A42	Mixed Dog	female	1.16	15.1	5.4	7	7	6.5	6.41	9
A43	Beagle	male	1.1	14.65	3.4	4.5	2	2.5	3.41	7
A44	Mixed Dog	male	1.08	14.29	4.8	6.33	6.5	6.5	5.94	7
A46	Mixed Dog	female	0.96	11.34	4.2	5.67	7	7	5.71	8
A47	Mixed Dog	female	1.02	13.15	6.2	6.83	5.5	5	6.06	9
A48	Great Pyrenees	male	1.03	10.65	5	6.5	3.5	3.5	5	8
A50	Mixed Dog	female	1.14	14.87	4.6	6.33	4.5	5.75	5.47	7
A51	Labrador Retriever	female	1.2	14.03	3.4	6.5	2.5	4.25	4.59	7
A52	Mixed Dog	female	1.23	15.7	3.6	6.67	6	6.5	5.65	8
A53	Spaniel	female	1.26	15.76	4.4	5.17	5.5	4	4.71	7
A55	Australian Cattle Dog	male	1.1	14.47	4.4	6.67	6.5	6.5	5.94	8
G02	Border Collie	male	1.08	13.5	6	6.67	6	4.75	5.94	8
G03	Labrador Retriever	female	0.99	11	6.8	6.83	5	4.25	6	8
G05	German Shepherd Dog	male	1.02	12.1	6.6	7	6	7	6.76	9
G06	Jack Russell Terrier	male	0.91	12.3	6.2	6.33	7	7	6.53	8
G07	Golden Retriever	female	1.07	13.1	7	7	5.5	6.5	6.71	10
G10	Mixed Dog	male	1.22	16.4	2.6	5.17	3.5	0.5	3.12	7
G11	Mixed Dog	female	1.02	12	4.6	6.33	5	3	4.88	7
G12	Beagle	female	1.05	14.2	5	6.33	3.5	5.25	5.35	8
G13	Mixed Dog	male	1.13	13.4	3	5.67	3.5	1.75	3.71	6
G17	Beagle	male	0.98	12.9	5.4	7	6	5.25	6	9
G24	Dachshund	male	0.77	10.3	6.8	7	7	6.25	6.76	10
G25	American Staffordshire	female	0.91	11.3	7	7	7	7	7	10
G26	Mixed Dog	male	0.88	11	6.2	6.67	7	7	6.65	10
G27	Mixed Dog	female	1.07	13.8	6.8	7	6.5	6	6.65	9
G28	Beagle	female	1.05	14.3	3.8	6.83	5	5.5	5.41	7
G29	Bernese Mountain Dog	female	0.9	10	6.8	7	3.5	6.5	6.41	9
G30	Border Collie	male	0.85	10.9	6.6	7	7	7	6.88	9
G31	Golden Retriever	male	0.99	11.5	6.8	6.83	6.5	4.5	6.24	9
G32	Labrador Retriever	male	0.8	9.6	7	7	7	7	7	10
G33	Mixed Dog	female	1	13.1	6.6	6.67	6.5	6.75	6.65	9
G34	Siberian Husky	female	1.05	12.8	4.4	7	3.5	5.25	5.41	8
G35	Fox hound	female	0.93	11.9	6.6	6.33	7	7	6.65	10
G36	German Shorthair Pointer	male	0.85	10.9	6.4	6.83	6.5	7	6.71	9
G37	Mixed Dog	female	1.14	13.1	3	5.33	3.5	1.5	3.53	8
G38	American Staffordshire	female	0.98	11.1	6	6.83	5	6.75	6.35	8
G39	Retriever	female	1.16	15.1	2.6	3.5	3.5	4.5	3.47	6
G40	Chow Chow	female	1.21	15.4	4.6	4.5	3.5	3	4.06	8
G41	Brittany Spaniel	female	1.09	13.9	5.4	6.17	7	6	6	8
G42	Mixed Dog	male	1.1	12.6	6.8	7	3.5	4.25	5.88	9
G43	Labrador Retriever	female	1.1	13.3	5.8	7	7	7	6.65	9
G44	Great Dane	female	1.04	10.1	5.2	5.5	5.5	4.25	5.12	9
G45	Irish Setter	female	0.98	10.9	6.8	7	7	7	6.94	10
G46	Mixed Dog	female	0.9	11.3	6	7	7	7	6.71	8
G47	Australian Cattle Dog	female	0.8	9.8	6.4	7	7	7	6.82	9
G48	Pomeranian	female	0.9	12.7	6.4	5.83	7	7	6.41	10
G49	Australian Shepherd	female	1.09	14	5.4	5.5	6	6.75	5.82	9
G50	Mixed Dog	female	1.05	14.2	5	6.5	5.5	6.75	6	8
G51	Basset Hound	female	0.96	11.8	6	6.83	7	7	6.65	10
G52	Mixed Dog	female	0.87	11.7	7	6.83	7	7	6.94	10
G53	Mixed Dog	female	1.06	14.5	5.8	5.67	5	6.5	5.82	7
G54	Terrier	female	1.2	16.2	2	3.17	3.5	0	2.12	5
G55	Jack Russell Terrier	male	1.15	15.2	4.8	6	7	5.75	5.71	6
G56	Golden Retriever	male	1.01	12.3	1.4	3.67	0	1	1.94	1
G58	Mixed Dog	male	1.05	13.4	6.8	7	6.5	6	6.65	9
G59	Beagle	male	1.14	15	3.2	6	4	2	4	6
