# Supplementary material for: Cross-sectional and longitudinal analysis of health-related quality of life (HRQoL) in senior and geriatric dogs
Source: PLoS One. 2024 Sep 4;19(9):e0301181. doi: 10.1371/journal.pone.0301181 (PMC11373860; doi:10.1371/journal.pone.0301181)
Supplement: S2 Table — This excel file includes all the data analyzed in the longitudinal analysis. (XLSX) [file pone.0301181.s002.xlsx]

## Sheet: Sheet1
id	first	last	time_month	status_name	Cause of death	corq_vitality	corq_compa	corq_pain	corq_mob	overall_corq	Numerical rating scale	age (years)	fractional lifespan	Client reported comorbidity	Medicine
G02	2021-01-06	2021-07-12	0	Alive		6	6.67	6	4.75	5.94	8	13.5	1.08434	Osteoarthritis	Carprofen, Galliprant
G02	2021-07-12	2021-10-05	6.23333	Alive		6	6.83	5.5	6	6.24	7	14	1.1245
G02	2021-10-05	2022-02-17	9.06667	Deceased	QoL decline	3.6	2.67	4.5	4.5	3.59	6	14.2	1.14056
G03	2021-01-19	2021-07-16	0	Alive		6.8	6.83	5	4.25	6	8	11	0.987433	Lupoid Onychodystrophy	Doxycycline, Carprofen, Niacinamide
G03	2021-07-16	2021-09-20	5.93333	Deceased	Hemangiosarcoma	6.4	6.83	5	4.5	5.94	9	11.5	1.03232	Osteoarthritis
G05	2020-10-16	2021-05-14	0	Alive		6.6	7	6	7	6.76	9	12.1	1.0151	Environmental allergies	Cytopoint
G05	2021-05-14	2021-12-10	7	Alive		6.6	6.83	6	6.5	6.59	9	12.7	1.06544
G05	2021-12-10	2022-07-20	14	Alive		6.8	7	6.5	6.5	6.76	10	13.2	1.10738
G05	2022-07-20	2023-01-24	21.4	Alive		6.6	7	6.5	6.75	6.76	9	13.8	1.15772
G05	2023-01-24	2023-04-22	27.6667	Alive		6.6	7	6	6.25	6.59	9	14.4	1.20805
G06	2020-06-30	2021-01-26	0	Alive		6.2	6.33	7	7	6.53	8	12.3	0.905077	Mitral valve disease	Pimobendan, enalapril
G06	2021-01-26	2021-07-29	7	Alive		6.4	6.67	7	7	6.71	8	12.8	0.941869
G06	2021-07-29	2022-01-12	13.1333	Alive		6.4	6.5	6.5	6.75	6.53	8	13.4	0.986019
G06	2022-01-12	2022-10-19	18.7	Alive		6.8	6.5	6.5	6.75	6.65	9	13.8	1.01545
G06	2022-10-19	2023-04-22	28.0333	Alive		5.2	6.17	5	6.25	5.76	6	14.6	1.07432
G07	2021-03-24	2021-09-29	0	Alive		7	7	5.5	6.5	6.71	10	13.1	1.07289
G07	2021-09-29	2022-04-20	6.3	Alive		6.2	7	6.5	5.25	6.29	9	13.7	1.12203		Carporfen, Gabapentin
G07	2022-04-20	2022-11-09	13.0667	Alive		5.6	7	4	5	5.76	8	14.2	1.16298	Chronic kidney disease
G07	2022-11-09	2023-01-18	19.8333	Deceased	QoL decline	5.6	5.83	4.5	4.5	5.29	8	14.8	1.21212
G13	2021-12-13	2022-06-10	0	Alive		3	5.67	3.5	1.75	3.71	6	13.4	1.1308	Osteoarthritis Chronic kidney disease	Gabapentin, Adequan
G13	2022-06-10	2022-12-09	5.96667	Alive		3.8	5.33	4	2.25	4	6	13.9	1.173	Cutaneous mass
G13	2022-12-09	2023-04-21	12.0333	Deceased	Soft tissue sarcoma	4	5.5	2.5	1.5	3.76	6	14.4	1.21519
G24	2021-03-08	2021-09-14	0	Alive		6.8	7	7	6.25	6.76	10	10.3	0.772693	Hindlimbs lameness
G24	2021-09-14	2022-03-23	6.33333	Alive		6.4	6.83	6	6.5	6.53	9	10.8	0.810203
G24	2022-03-23	2023-04-22	12.6667	Alive		6.2	7	5.5	6.25	6.41	10	11.4	0.855214
G25	2020-08-25	2021-03-05	0	Alive		7	7	7	7	7	10	11.3	0.909091
G25	2021-03-05	2021-09-03	6.4	Alive		7	7	7	7	7	10	11.8	0.949316
G25	2021-09-03	2022-03-16	12.4667	Alive		7	7	7	7	7	10	12.3	0.989541	Osteoarthritis	Carporfen
G25	2022-03-16	2022-11-07	18.9333	Alive		7	7	7	7	7	10	12.8	1.02977	Cutaneous mass
G25	2022-11-07	2023-04-22	26.8	Alive		7	7	7	7	7	9	13.5	1.08608
G26	2020-09-29	2021-04-02	0	Alive		6.2	6.67	7	7	6.65	10	11	0.875099	Mitral valve disease	Pimobendan, analapril
G26	2021-04-02	2021-10-06	6.16667	Alive		6.4	7	7	7	6.82	10	11.6	0.922832
G26	2021-10-06	2022-04-22	12.4	Alive		4.8	6.67	7	6.5	6.12	10	12.1	0.962609
G26	2022-04-22	2023-04-22	19	Alive		5	7	6.5	6.75	6.29	9	12.6	1.00239	Hypothyroidism	Thyroxine
G27	2020-09-30	2021-04-07	0	Alive		6.8	7	6.5	6	6.65	9	13.8	1.06646	Osteoarthritis
G27	2021-04-07	2021-10-07	6.3	Alive		5.4	6.67	5.5	5.25	5.82	9	14.3	1.1051		Gabapentin, Galliprant
G27	2021-10-07	2022-04-25	12.4	Alive		6.6	6.33	6	4.75	6	9	14.8	1.14374
G27	2022-04-25	2022-11-21	19.0667	Alive		4	5.5	4	6.25	5.06	7	15.4	1.19011
G27	2022-11-21	2023-02-03	26.0667	Deceased	QoL decline	2.4	4	1.5	2	2.76	3	15.9	1.22875
G28	2020-10-23	2021-05-21	0	Alive		3.8	6.83	5	5.5	5.41	7	14.3	1.05457	Keratoconjunctivitis sicca Chronic bronchitis Periodontitis Urinary incontinence	Cyclosporine eye drop Prednisone Cerenia Flutiasone Phenylpropanolamine
G28	2021-09-08	2022-01-03	10.6667	Deceased	Respiratory distress	4.2	6.17	5	5.75	5.35	8	15.2	1.12094
G30	2020-11-03	2021-05-05	0	Alive		6.6	7	7	7	6.88	9	10.9	0.852895	Osteoarthritis	NSAIDs
G30	2021-05-05	2021-11-10	6.1	Alive		7	7	7	7	7	8	11.4	0.892019
G30	2021-11-10	2022-06-17	12.4	Alive		6.2	6.5	5.5	7	6.41	8	11.9	0.931142
G30	2022-06-17	2023-02-24	19.7	Alive		5.8	6.33	6	6.25	6.12	7	12.5	0.978091
G31	2020-11-18	2021-04-26	0	Alive		6.8	6.83	6.5	4.5	6.24	9	11.5	0.987973	Osteoarthritis	Carprofen
G31	2021-04-26	2021-10-18	5.3	Alive		7	7		3.25		8	11.9	1.02234
G31	2021-10-18	2022-06-15	11.1333	Alive		6.4	6.83	5	3.5	5.71	8	12.4	1.06529	Epilepsy	Keppra
G31	2022-06-15	2023-01-06	19.1333	Alive		6.8	6.17	3.5	0.5	4.71	7	13.1	1.12543
G31	2023-01-06	2023-04-22	25.9667	Alive		3.4	6.83	1.5	4.75	4.71	6	13.6	1.16838
G32	2020-12-03	2021-06-11	0	Alive		7	7	7	7	7	10	9.6	0.8	Osteoarthritis	Gabapentin
G32	2021-06-11	2021-11-29	6.33333	Alive		7	7	7	6.5	6.88	10	10.2	0.85	Chronic kidney disease
G32	2021-11-29	2022-06-29	12.0333	Alive		7	7	6.5	6.5	6.82	9	10.6	0.883333	Ventricular arrhythmia	Sotalol
G32	2022-06-29	2022-12-20	19.1	Alive		7	7	7	6.75	6.94	9	11.2	0.933333		Amantadine
G32	2022-12-20	2023-04-22	24.9	Alive		7	7	6.5	6.75	6.88	9	11.7	0.975
G33	2021-01-13	2021-07-02	0	Alive		6.6	6.67	6.5	6.75	6.65	9	13.1	0.977612	Osteoarthritis	Meloxicam
G33	2021-07-02	2022-01-19	5.66667	Deceased	Oral carcinoma	6.8	6.83	6.5	6.75	6.76	10	13.6	1.01493
G35	2021-02-26	2021-08-10	0	Alive		6.6	6.33	7	7	6.65	10	11.9	0.92535
G35	2021-08-10	2022-02-11	5.5	Alive		5.4	5.5	7	4	5.29	9	12.3	0.956454
G35	2022-02-11	2022-08-26	11.6667	Alive		6.2	6.83	7	5.25	6.29	9	12.8	0.995334
G35	2022-08-26	2023-04-22	12.7	Alive		4.2	6.67	7	7	6.06	9	13.4	1.04199
G36	2021-03-04	2021-08-18	0	Alive		6.4	6.83	6.5	7	6.71	9	10.9	0.847589	Mitral valve disease Forelimbs lameness	Pimobendan, Enalapril Adequan
G36	2021-08-18	2022-02-18	5.56667	Alive		6.6	7	6.5	7	6.82	9	11.4	0.88647
G36	2022-02-18	2022-07-25	11.7	Alive		6.6	7	6.5	7	6.82	10	11.9	0.92535
G36	2022-07-25	2023-04-22	16.9333	Alive		6.8	7	6.5	7	6.88	10	12.3	0.956454
G37	2021-03-10	2021-08-24	0	Alive		3	5.33	3.5	1.5	3.53	8	13.1	1.13518	Osteoarthritis	Galliprant, Gabapentin
G37	2021-08-24	2022-03-09	5.56667	Alive		2	3.67	5	1.5	2.82	6	13.6	1.17851
G37	2022-03-09	2022-03-29	12.1333	Deceased	QoL decline	1.4	5.5	4	0.25	2.88	6	14.1	1.22184
G38	2021-03-12	2021-09-17	0	Alive		6	6.83	5	6.75	6.35	8	11.1	0.977113	Urinary incontinence	Phenylpropanolamine
G38	2021-09-17	2022-04-08	6.3	Alive		6.2	6.17	2.5	4.5	5.35	8	11.6	1.02113
G38	2022-04-08	2022-11-01	13.0667	Deceased	Mast cell tumor	5.4	6.67	2.5	4	5.18	6	12.2	1.07394
G39	2021-03-31	2021-10-04	0	Alive		2.6	3.5	3.5	4.5	3.47	6	15.1	1.16423	Hip dysplasia Osteoarthritis Cutaneous mass	Gabapentin, Galliprant
G39	2021-10-04	2022-11-01	6.23333	Deceased	Renal failure	1.6	4.33	3.5	2.5	3	5	15.6	1.20278
G41	2021-04-21	2021-10-20	0	Alive		5.4	6.17	7	6	6	8	13.9	1.0717	Cutaneous mass
G41	2021-10-20	2022-06-01	6.06667	Alive		3.4	5.17	4.5	2.5	3.94	5	14.4	1.11025
G41	2022-06-01	2023-01-14	13.5333	Deceased	QoL decline	4	4.33	4	1.5	3.53	7	15	1.15652
G42	2021-04-28	2021-10-15	0	Alive		6.8	7	3.5	4.25	5.88	9	12.6	1.1014	Osteoarthritis Cutaneous mass	Carprofen
G42	2021-10-15	2022-05-13	5.66667	Alive		6.6	6.83	3.5	2.5	5.35	7	13	1.13636
G42	2022-05-13	2023-02-07	12.6667	Alive		5	6.5	1.5	3	4.65	6	13.6	1.18881
G42	2023-02-07	2023-04-22	21.6667	Alive		4.2	5.5	3.5	0.5	3.71	4	14.4	1.25874
G45	2021-07-14	2022-01-07	0	Alive		6.8	7	7	7	6.94	10	10.9	0.981098
G45	2022-01-07	2022-07-11	5.9	Alive		7	7	7	7	7	9	11.4	1.0261	Hypothyroidism Dilated cardiomyopathy Supraventricular tachycardia	Thyroxine Pimobendan Atenolol Carprofen
G45	2022-07-11	2023-01-04	12.0667	Alive		6.6	6.5	6.5	6.5	6.53	9	11.9	1.07111
G45	2023-01-04	2023-04-22	17.9667	Alive		6.4	7	6.5	7	6.76	8	12.4	1.11611		Galliprant
G46	2021-08-16	2022-03-04	0	Alive		6	7	7	7	6.71	8	11.3	0.903277
G46	2022-03-04	2022-10-03	6.66667	Alive		6.4	6.83	7	7	6.76	9	11.9	0.951239
G46	2022-10-03	2023-04-22	13.7667	Alive		6.6	7	7	6.5	6.76	9	12.4	0.991207	Osteoarthritis	Adequan
G47	2021-08-20	2022-03-14	0	Alive		6.4	7	7	7	6.82	9	9.8	0.765625
G47	2022-03-14	2022-11-14	6.86667	Alive		6.4	6.83	6.5	6.5	6.59	9	10.4	0.8125
G47	2022-11-14	2023-04-22	15.0333	Alive		3	7	5	7	5.59	7	11.1	0.867187	Urolithiasis
G48	2021-08-30	2022-03-15	0	Alive		6.4	5.83	7	7	6.41	10	12.7	0.903272	Chronic pancreatitis Chronic Cholestasis	Cisapride Ursodiol
G48	2022-03-15	2022-09-26	6.56667	Alive		5	5.67	7	7	5.94	9	13.3	0.945946
G48	2022-09-26	2022-10-19	13.0667	Deceased	Congestive heart failure	2.2	5.17	3.5	3.25	3.65	3	13.8	0.981508
G49	2021-09-02	2022-02-07	0	Alive		5.4	5.5	6	6.75	5.82	9	14	1.0929	Chronic kidney disease Periodontitis
G49	2022-02-07	2022-11-08	5.26667	Alive		5.4	7	4.5	7	6.24	9	14.5	1.13193
G49	2022-11-08	2023-04-22	14.4	Alive		5.4	6.67	7	6.25	6.24	8	15.2	1.18657
G50	2021-03-03	2021-10-11	0	Alive		5	6.5	5.5	6.75	6	8	14.2	1.05498	Hyperadrenocorticism Chronic kidney disease	Trilostane
G50	2021-10-11	2022-05-27	7.4	Alive		4.2	3.17	3	5.75	4.06	8	14.8	1.09955
G50	2022-05-27	2022-11-30	15	Alive		0.8	1.33	2	6	2.35	5	15.4	1.14413
G50	2022-11-30	2023-01-02	21.2333	Deceased	QoL decline	0.4	0.33	0	3	0.94	1	15.9	1.18128
G51	2021-10-27	2022-05-03	0	Alive		6	6.83	7	7	6.65	10	11.8	0.955466
G51	2022-05-03	2022-11-01	6.26667	Deceased	Thoracic mass	2.6	6.5	5.5	6.5	5.24	7	12.3	0.995951
G52	2022-02-17	2022-08-16	0	Alive		7	6.83	7	7	6.94	10	11.7	0.870536
G52	2022-08-16	2023-04-22	6	Alive		7	6.83	7	7	6.94	10	12.2	0.907738
G53	2022-03-30	2022-10-10	0	Alive		5.8	5.67	5	6.5	5.82	7	14.5	1.06305	Osteoarthritis Tracheal collapse	Galliprant Meloxicam Hydrocodone
G53	2022-10-10	2023-04-22	6.46667	Alive		7	7	7	7	7	9	15	1.09971
G54	2022-04-27	2022-11-18	0	Alive		2	3.17	3.5	0	2.12	5	16.2	1.20357
G54	2022-11-18	2023-04-22	6.83333	Alive		1.8	1.83	3	0.25	1.59	3	16.8	1.24814
G55	2022-04-29	2023-01-09	0	Alive		4.8	6	7	5.75	5.71	6	15.2	1.14544	Atopic dermatitis
G55	2023-01-09	2023-04-22	8.5	Alive		2.4	3.5	3	3	3	7	15.9	1.19819
G58	2022-09-27	2023-03-17	0	Alive		6.8	7	6.5	6	6.65	9	13.4	1.05098
G58	2023-03-17	2023-04-22	5.7	Alive		6.6	7	5.5	5.5	6.35	8	13.9	1.0902
